# Supplementary material for: Evaluation of Brain Targeting and Antipsychotic Activity of Nasally Administrated Ziprasidone Lipid–Polymer Hybrid Nanocarriers
Source: Pharmaceuticals (Basel). 2023 Jun 15;16(6):886. doi: 10.3390/ph16060886 (PMC10301809; doi:10.3390/ph16060886)
Supplement: Supplementary file 1 [file pharmaceuticals-16-00886-s001.zip]

Archive with 1 entries (1 files):
- pharmaceuticals-2433418-supplementary.pdf
